# Supplementary material for: Trans-Ned 19-Mediated Antagonism of Nicotinic Acid Adenine Nucleotide—Mediated Calcium Signaling Regulates Th17 Cell Plasticity in Mice
Source: Cells. 2021 Nov 5;10(11):3039. doi: 10.3390/cells10113039 (PMC8616272; doi:10.3390/cells10113039)
Supplement: Supplementary file 1 [file cells-10-03039-s001.zip]

Archive with 1 entries (1 files):
- cells-1410402-supplementary.pdf
